# Supplementary material for: One-Step Synthesis, Crystallography, and Acute Toxicity of Two Boron–Carbohydrate Adducts That Induce Sedation in Mice
Source: Pharmaceuticals (Basel). 2024 Jun 14;17(6):781. doi: 10.3390/ph17060781 (PMC11206247; doi:10.3390/ph17060781)
Supplement: Supplementary file 1 [file pharmaceuticals-17-00781-s001.zip]

Archive with 1 entries (1 files):
- pharmaceuticals-3042313-supplementary.pdf
